# Supplementary material for: Computational Approaches to Cancer Cell Dormancy: From Detection to Dynamic Modelling
Source: Biomolecules. 2026 Apr 24;16(5):633. doi: 10.3390/biom16050633 (PMC13204251; doi:10.3390/biom16050633)
Supplement: Supplementary file 1 [file biomolecules-16-00633-s001.zip]

Archive with 11 entries (10 files):
- SupplementaryTables/
- SupplementaryTables/TableS1.xlsx
- __MACOSX/SupplementaryTables/._TableS1.xlsx
- SupplementaryTables/TableS3.xlsx
- __MACOSX/SupplementaryTables/._TableS3.xlsx
- SupplementaryTables/TableS2.xlsx
- __MACOSX/SupplementaryTables/._TableS2.xlsx
- SupplementaryTables/TableS5.xlsx
- __MACOSX/SupplementaryTables/._TableS5.xlsx
- SupplementaryTables/TableS4.xlsx
- __MACOSX/SupplementaryTables/._TableS4.xlsx
