# Supplementary material for: Computational Approaches to Cancer Cell Dormancy: From Detection to Dynamic Modelling
Source: Biomolecules. 2026 Apr 24;16(5):633. doi: 10.3390/biom16050633 (PMC13204251; doi:10.3390/biom16050633)
Supplement: Supplementary file 1 [file biomolecules-16-00633-s001.zip › SupplementaryTables/TableS1.xlsx]

## Sheet: 1. Transcription Factors
Gene Name	Full Name	Function in Quiescence	Supporting Papers	Experimental Evidence
NR2F1	Nuclear Receptor Subfamily 2 Group F Member 1 (COUP-TF1)	Key dormancy-inducing transcription factor; drives quiescence program through SOX9 and RARβ activation; induces p27 and p16 expression leading to G0/G1 arrest; induces global chromatin repression and NANOG expression	Sosa2015, Borgen2018, Khalil2022, Adam2009	Overexpression induces dormancy phenotype; knockdown leads to DTC proliferation; NR2F1 agonist inhibits metastasis
DEC2/SHARP1	Differentiated Embryo Chondrocyte 2 (BHLHE41)	p38-regulated transcription factor; induces cell cycle arrest and dormancy; inhibits HIF-1α and HIF-2α; regulates EMT	Adam2009, Sosa2014, Ren2022	Overexpression induces salivary adenoid cystic carcinoma dormancy; knockdown leads to dormant cell proliferation
p53	Tumor Protein p53	Tumor suppressor; induces G0/G1 arrest through p21 and APC/C activation; activated by p38; cooperates with DREAM pathway to regulate cell cycle genes	AguirreGhiso2003, Adam2009, Sosa2014	p53 activation leads to cell cycle arrest; cooperates with p38 to induce dormancy
SOX9	SRY-Box Transcription Factor 9	NR2F1 downstream effector; participates in CDK inhibitor expression regulation	Sosa2015	Activated by NR2F1; cooperatively induces quiescence program
FOXO3a	Forkhead Box O3	Cooperates with TGFβ signaling; enhances CKI expression	Sosa2014	Regulates p21 and p27 transcription
NANOG	Nanog Homeobox	Pluripotency gene; induced by NR2F1; participates in DTC dormancy and survival in bone marrow	Sosa2015	Upregulated in dormant DTCs

## Sheet: 2. Signaling Pathway Molecules
Gene Name	Full Name	Function in Quiescence	Supporting Papers	Experimental Evidence
p38 MAPK	p38 Mitogen-Activated Protein Kinase (MAPK14)	Dormancy-inducing signal; high p38/low ERK ratio promotes dormancy; activates downstream transcription factors p53, NR2F1, DEC2	AguirreGhiso2001, AguirreGhiso2003, Bragado2013, Adam2009	Pharmacological or genetic activation of p38 induces dormancy; p38 inhibition promotes dormant cell awakening
ERK1/2	Extracellular Signal-Regulated Kinase 1/2 (MAPK3/1)	Proliferation signal; high ERK/low p38 ratio promotes tumor growth; negatively regulated by p38	AguirreGhiso2001, AguirreGhiso2003	ERK inhibition induces dormancy; ERK activation promotes proliferation
TGFβ2	Transforming Growth Factor Beta 2	Key dormancy-inducing factor in bone marrow microenvironment; induces dormancy through TGFβ-RIII and p38 signaling	Bragado2013, Nobre2021	Bone marrow MSC-secreted TGFβ2 induces DTC dormancy; conditional TGFβ2 knockout leads to dormant DTC awakening
TGFβ1	Transforming Growth Factor Beta 1	Secreted by neovascular sprouts; promotes dormant cell awakening	Ghajar2013	Endothelial tip cells secrete TGFβ1 to accelerate micrometastasis growth
BMP7	Bone Morphogenetic Protein 7	Secreted by bone stromal cells; induces reversible senescence/dormancy through BMPR2-p38-p21-NDRG1 axis	Kobayashi2011, Nobre2021	BMP7 treatment inhibits cancer cell growth in bone; growth resumes after BMP7 withdrawal
GAS6	Growth Arrest-Specific 6	AXL ligand; participates in dormancy regulation in bone marrow microenvironment	Multiple studies	Osteoblast-secreted GAS6 induces prostate cancer cell dormancy
AXL	AXL Receptor Tyrosine Kinase	TAM receptor family member; regulates dormancy through GAS6 binding; induced in osteoblast co-culture	Multiple studies	AXL knockdown promotes cancer cell proliferation in the presence of osteoblasts
CXCL12/SDF-1	C-X-C Motif Chemokine Ligand 12	Bone marrow homing signal; recruits CXCR4+ cancer cells to bone marrow microenvironment	Multiple studies	Mediates cancer cell homing and anchoring to bone marrow
CXCR4	C-X-C Motif Chemokine Receptor 4	CXCL12 receptor; mediates cancer cell bone marrow homing and anchoring in perivascular regions	Multiple studies	CXCR4+ cancer cells preferentially metastasize to organs with high CXCL12 expression

## Sheet: 3. Cell Cycle Regulators
Gene Name	Full Name	Function in Quiescence	Supporting Papers	Experimental Evidence
p27Kip1	Cyclin Dependent Kinase Inhibitor 1B (CDKN1B)	Key CKI; inhibits CDK1/2/4/6 complexes; mediates G0/G1 arrest; core executor of quiescence	Toyoshima1994, Sosa2015, Kobayashi2011, Ren2022	High p27 expression is a hallmark of dormant DTCs; induced by NR2F1, TGFβ, BMP7 pathways
p21WAF1/CIP1	Cyclin Dependent Kinase Inhibitor 1A (CDKN1A)	p53 downstream target; inhibits CDK activity; mediates DNA damage-induced cell cycle arrest	Multiple studies	Activated by p53; cooperates with p27 to maintain quiescence
p16INK4a	Cyclin Dependent Kinase Inhibitor 2A (CDKN2A)	CDK4/6 inhibitor; induced by NR2F1; participates in irreversible cell cycle arrest	Sosa2015	Upregulated in dormant DTCs
p15INK4b	Cyclin Dependent Kinase Inhibitor 2B (CDKN2B)	CDK4/6 inhibitor; induced by TGFβ/Smad pathway	Multiple studies	TGFβ signaling downstream effector
Cyclin D1	Cyclin D1 (CCND1)	Key G1 phase cyclin; downregulated in quiescence	Multiple studies	Nuclear Cyclin D1 decreases during dormancy

## Sheet: 4. Microenvironment Factors
Gene Name	Full Name	Function in Quiescence	Supporting Papers	Experimental Evidence
TSP-1	Thrombospondin-1	Tumor suppressor secreted by stable vascular endothelium; induces and maintains dormancy; inhibits angiogenesis	Ghajar2013	Stable microvasculature constitutes dormancy niche; TSP-1 loss increases tumor burden
Periostin	Periostin (POSTN)	Pro-awakening factor secreted by endothelial tip cells	Ghajar2013	Produced by neovascular sprouts; promotes micrometastasis growth
Collagen III	Type III Collagen (COL3A1)	Tumor-derived ECM component; forms dormancy-inducing microenvironment	DiMartino2022	Type III collagen-enriched ECM inhibits tumor cell proliferation
Fibronectin	Fibronectin 1 (FN1)	ECM component; affects ERK/p38 ratio through α5β1 integrin	AguirreGhiso2001	Participates in uPAR-mediated proliferation signaling

## Sheet: 5. Epigenetic Regulators
Gene Name	Full Name	Function in Quiescence	Supporting Papers	Experimental Evidence
H3K27me3	Histone H3 Lysine 27 Trimethylation	Repressive histone modification; increased in dormant cells; silences proliferation and differentiation genes	Sosa2014, Multiple reviews	Dormant cell chromatin shows global repressive state
H3K9me3	Histone H3 Lysine 9 Trimethylation	Heterochromatin mark; increased in dormant/resistant cells	Multiple studies	Cooperates with H3K27me3 to maintain repressive chromatin state
EZH2	Enhancer of Zeste Homolog 2	PRC2 catalytic subunit; catalyzes H3K27me3; participates in quiescence and stemness maintenance	Multiple studies	EZH2 inhibition reduces dormant DTC numbers
DNMT	DNA Methyltransferases	DNA methylation enzymes; regulate gene promoter methylation	Sosa2015	5-Aza-C combined with retinoic acid can induce dormancy program

## Sheet: 6. Surface Markers-Receptors
Gene Name	Full Name	Function in Quiescence	Supporting Papers	Experimental Evidence
uPAR	Urokinase Plasminogen Activator Receptor (PLAUR)	High expression promotes ERK activation and proliferation; low expression associated with dormancy	AguirreGhiso2001	uPAR expression level affects ERK/p38 ratio
TGFβ-RIII	TGF-beta Receptor Type III (TGFBR3)	TGFβ2 receptor; mediates dormancy signaling	Bragado2013	TGFβ2 induces dormancy through TGFβ-RIII
BMPR2	BMP Receptor Type 2	BMP7 receptor; expression level negatively correlates with recurrence and bone metastasis	Kobayashi2011	BMPR2 expression is required for BMP7-induced dormancy
α5β1 integrin	Integrin Alpha 5 Beta 1	Binds fibronectin; affects ERK activation	AguirreGhiso2001	Participates in uPAR-fibronectin-mediated proliferation signaling
Ki67	Marker of Proliferation Ki-67 (MKI67)	Proliferation marker; low Ki67 expression in dormant cells	Multiple studies	Ki67-/p27+ is phenotypic marker of dormant DTCs

## Sheet: 7. Autophagy-Related Factors
Gene Name	Full Name	Function in Quiescence	Supporting Papers	Experimental Evidence
ATG5	Autophagy Related 5	Essential for autophagosome formation; upregulated in dormant cells	Vera-Ramirez2018	ATG5 knockdown inhibits breast cancer recurrence
ATG7	Autophagy Related 7	Essential for autophagosome formation; upregulated in dormant cells	Vera-Ramirez2018	ATG7 knockdown inhibits dormant cell survival
BECN1	Beclin 1	Autophagy initiation factor; Becn1 haploinsufficiency inhibits tumor recurrence	Vera-Ramirez2018	Autophagy is essential for dormant cell survival
LC3B	Microtubule Associated Protein 1 Light Chain 3 Beta (MAP1LC3B)	Autophagosome marker; LC3-II upregulated in dormant cells	Vera-Ramirez2018	LC3 conversion indicates autophagy activation in dormant cells
ULK1	Unc-51 Like Autophagy Activating Kinase 1	Autophagy initiation kinase	Multiple studies	Targeting ULK1 combined with chemotherapy reduces dormant cell regeneration

## Sheet: 8. ER Stress-UPR Factors
Gene Name	Full Name	Function in Quiescence	Supporting Papers	Experimental Evidence
ATF6α	Activating Transcription Factor 6 Alpha	UPR effector; promotes dormant cell survival; activates Rheb and mTOR signaling	Multiple studies	ATF6α knockdown extends survival in dormant squamous carcinoma mouse model
GRP78/BiP	Glucose-Regulated Protein 78 (HSPA5)	ER chaperone protein; master regulator of UPR	Multiple studies	Upregulated in dormant cells; promotes survival
PERK	PRKR-Like Endoplasmic Reticulum Kinase (EIF2AK3)	UPR sensor; regulates translational inhibition	Multiple studies	Participates in dormant cell stress adaptation
eIF2α	Eukaryotic Translation Initiation Factor 2 Alpha	Inhibited by p38; leads to reduced protein synthesis	AguirreGhiso2003	p38 reduces protein synthesis in dormant cells through eIF2α inhibition

## Sheet: 9. Angiogenesis Regulators
Gene Name	Full Name	Function in Quiescence	Supporting Papers	Experimental Evidence
Angiostatin	Plasminogen Fragment (Kringles 1-4)	Endogenous angiogenesis inhibitor; induces and maintains tumor dormancy	OReilly1994, OReilly1996, Holmgren1995	Systemic administration blocks neovascularization and growth of metastases
Endostatin	Collagen XVIII C-terminal Fragment	Endogenous angiogenesis inhibitor; inhibits endothelial cell proliferation	OReilly1997	Induces regression of large tumors to microscopic dormant state
VEGF	Vascular Endothelial Growth Factor	Pro-angiogenic factor; activity regulated by TSP-1	Multiple studies	TSP-1 regulates VEGF bioavailability

## Sheet: 10. Other Markers
Gene Name	Full Name	Function in Quiescence	Supporting Papers	Experimental Evidence
NDRG1	N-Myc Downstream Regulated 1	Metastasis suppressor gene; induced by BMP7-p38 pathway	Kobayashi2011	Upregulated in BMP7-induced dormant cells
RARβ	Retinoic Acid Receptor Beta	NR2F1 downstream effector; participates in quiescence program	Sosa2015	Activated by NR2F1; cooperatively induces dormancy
Notch	Notch Signaling Pathway	Jagged-1/Notch pathway associated with dormant MRD	Ren2022	Notch pathway inhibition may reduce disease recurrence

[truncated: 5 more sheets: Breast Cancer-Specific, Glioma-Specific, Colorectal Cancer-Specific, 12. Diapause-like State Markers, Notes]
