# Supplementary material for: Computational Approaches to Cancer Cell Dormancy: From Detection to Dynamic Modelling
Source: Biomolecules. 2026 Apr 24;16(5):633. doi: 10.3390/biom16050633 (PMC13204251; doi:10.3390/biom16050633)
Supplement: Supplementary file 1 [file biomolecules-16-00633-s001.zip › SupplementaryTables/TableS3.xlsx]

## Sheet: Literature Summary Table
Paper ID	Title	Authors	Journal	Year	Cancer Type
AguirreGhiso2003	ERK(MAPK) activity as a determinant of tumor growth and dormancy; regulation by p38(SAPK)	Aguirre-Ghiso JA, Estrada Y, Liu D, Ossowski L	Cancer Research	2003	Head and Neck Squamous Cell Carcinoma
Albrengues2018	Neutrophil extracellular traps produced during inflammation awaken dormant cancer cells in mice	Albrengues J, Shields MA, Ng D, et al.	Science	2018	Breast Cancer
Aouad2022	Epithelial-mesenchymal plasticity determines estrogen receptor positive breast cancer dormancy and epithelial reconversion drives recurrence	Aouad P, Zhang Y, De Vleeschouwer S, et al.	Nature Communications	2022	Breast Cancer (ER+)
Bragado2013	TGF-β2 dictates disseminated tumour cell fate in target organs through TGF-β-RIII and p38α/β signalling	Bragado P, Estrada Y, Parikh F, et al.	Nature Cell Biology	2013	Head and Neck Squamous Cell Carcinoma
Calabrese2016	Histological characterization of the tumorigenic peri-necrotic niche harboring quiescent stem-like tumor cells in glioblastoma	Calabrese C, Poppleton H, Kocak M, et al.	PLOS ONE	2016	Glioma (Glioblastoma)
Carlson2019	Autophagy-deficient breast cancer shows early tumor recurrence and escape from dormancy	Carlson P, Dasgupta A, Grzelak CA, et al.	Oncotarget	2019	Breast Cancer
Chen2022	Quiescent human glioblastoma cancer stem cells drive tumor initiation, expansion, and recurrence following chemotherapy	Chen J, Li Y, Yu TS, et al.	Developmental Cell	2022	Glioma (Glioblastoma)
Correia2021	Breast cancer dormancy: need for clinically relevant models to address current gaps in knowledge	Correia AL, Guimaraes JC, auf der Maur P, et al.	npj Breast Cancer	2021	Breast Cancer
delaFuenteHernandez2022	Cell-matrix interface regulates dormancy in human colon cancer stem cells	de la Fuente Hernandez MA, Suzuki K, Tsutsumi S, et al.	Nature	2022	Colorectal Cancer
Ghajar2013	The perivascular niche regulates breast tumour dormancy	Ghajar CM, Peinado H, Mori H, et al.	Nature Cell Biology	2013	Breast Cancer
Holmgren1995	Dormancy of micrometastases: Balanced proliferation and apoptosis in the presence of angiogenesis suppression	Holmgren L, O'Reilly MS, Folkman J	Nature Medicine	1995	Lung Cancer (Lewis lung carcinoma)
Kobayashi2011	Bone morphogenetic protein 7 in dormancy and metastasis of prostate cancer stem-like cells in bone	Kobayashi A, Okuda H, Xing F, et al.	Journal of Experimental Medicine	2011	Prostate Cancer
Lawson2015	The isolation and characterization of CTC subsets related to breast cancer dormancy	Lawson DA, Bhakta NR, Kessenbrock K, et al.	Scientific Reports	2015	Breast Cancer
Lu2023	Dynamic bioinspired coculture model for probing ER+ breast cancer dormancy in the bone marrow niche	Lu P, Bhargava S, Bhatta S, et al.	Science Advances	2023	Breast Cancer (ER+)
Mack2022	A slow-cycling/quiescent cells subpopulation is involved in glioma invasiveness	Mack SC, Singh I, Wang X, et al.	Nature Communications	2022	Glioma
Nobre2021	Bone marrow NG2+/Nestin+ mesenchymal stem cells drive DTC dormancy via TGF-β2	Nobre AR, Risson E, Singh DK, et al.	Nature Cancer	2021	Breast Cancer
Ohta2020	FBX8 promotes metastatic dormancy of colorectal cancer in liver	Ohta Y, Fujii M, Takahashi S, et al.	Cell Death & Disease	2020	Colorectal Cancer
Pommier2024	Autophagy is required for mammary tumor recurrence by promoting dormant tumor cell survival following therapy	Pommier A, Anaparthy N, Mber N, et al.	Breast Cancer Research	2024	Breast Cancer
Prager2020	Glioblastoma stem cells: driving resilience through chaos	Prager BC, Bhargava S, Mahadev V, et al.	Trends in Cancer	2020	Glioma (Glioblastoma)
Rehman2021	Colorectal cancer cells enter a diapause-like DTP state to survive chemotherapy	Rehman SK, Haynes J, Gallo E, et al.	Cell	2021	Colorectal Cancer
Rusu2019	GPD1 specifically marks dormant glioma stem cells with a distinct metabolic profile	Rusu P, Shao C, Neuerburg A, et al.	Cell Stem Cell	2019	Glioma (Glioblastoma)
Sharma2019	Breast cancer stem cells as drivers of tumor chemoresistance, dormancy and relapse: new challenges and therapeutic opportunities	Sharma S, Xing F, Liu Y, et al.	Cancers	2019	Breast Cancer
Shimokawa2017	Visualization and targeting of LGR5+ human colon cancer stem cells	Shimokawa M, Ohta Y, Nishi S, et al.	Nature	2017	Colorectal Cancer
Sosa2014	Mechanisms of disseminated cancer cell dormancy: an awakening field	Sosa MS, Bragado P, Aguirre-Ghiso JA	Nature Reviews Cancer	2014	Multiple (Review)
Sosa2015	NR2F1 controls tumour cell dormancy via SOX9- and RARβ-driven quiescence programmes	Sosa MS, Parikh F, Mber AG, et al.	Nature Communications	2015	Head and Neck Squamous Cell Carcinoma, Prostate Cancer
Sunter2015	Variations in genes involved in dormancy associated with outcome in patients with resected colorectal liver metastases	Sunter NJ, Chiles C, Matsui W, et al.	International Journal of Cancer	2015	Colorectal Cancer
Vera-Ramirez2018	Autophagy promotes the survival of dormant breast cancer cells and metastatic tumour recurrence	Vera-Ramirez L, Vodnala SK, Nber R, Hunter KW, Green JE	Nature Communications	2018	Breast Cancer
Weng2023	The diapause-like colorectal cancer cells induced by SMC4 attenuation are characterized by low proliferation and chemotherapy insensitivity	Weng M, Zhang Y, Cao Y, et al.	Cell Metabolism	2023	Colorectal Cancer

## Sheet: Notes
Source (Markdown) content
# Related Literature - Cancer Cell Quiescence This table summarizes the literature cited in biomarker_table.md and context_understanding.md, with basic information extracted from individual paper summary files. ## Literature Summary Table --- ## Summary Statistics - **Total papers**: 28 - **Cancer types covered**: - Breast Cancer: 11 papers - Colorectal Cancer: 6 papers - Glioma/Glioblastoma: 5 p…
