# Supplementary material for: Computational Approaches to Cancer Cell Dormancy: From Detection to Dynamic Modelling
Source: Biomolecules. 2026 Apr 24;16(5):633. doi: 10.3390/biom16050633 (PMC13204251; doi:10.3390/biom16050633)
Supplement: Supplementary file 1 [file biomolecules-16-00633-s001.zip › SupplementaryTables/TableS2.xlsx]

## Sheet: Historical Development Timeline
Year	Milestone	Key Paper ID	Verification Status
1934	Willis first used "dormancy" to describe metastatic cell growth arrest	-	✓ Historical literature
1960s	Howard & Pelc proposed G0 phase concept	-	✓ Historical literature
1971	Folkman proposed tumor growth dependence on angiogenesis hypothesis	-	✓ Historical literature
1974	Pardee discovered Restriction Point	-	✓ Historical literature
1978	Schofield proposed stem cell niche concept	-	✓ Historical literature
1994	Discovery of Angiostatin	OReilly1994	✓
1994	Discovery of p27 CDK inhibitor	Toyoshima1994	✓
1995	"Dormancy of micrometastases" landmark paper	Holmgren1995	✓
1997	Discovery of Endostatin	OReilly1997	✓
2001-2003	Establishment of ERK/p38 signaling balance mechanism	AguirreGhiso2001, AguirreGhiso2003	✓
2007	Cancer dormancy review defining three types of dormancy	AguirreGhiso2007	✓
2009	Identification of p38-regulated transcription factor network	Adam2009	✓
2011	BMP7-dormancy mechanism	Kobayashi2011	✓
2013	TGFβ2 determines DTC fate	Bragado2013	✓
2013	Perivascular microenvironment regulates dormancy	Ghajar2013	✓
2014	DTC dormancy mechanism review	Sosa2014	✓
2015	NR2F1 as key dormancy regulator	Sosa2015	✓
2018	Autophagy promotes dormant cell survival	Vera-Ramirez2018	✓
2021	Bone marrow MSCs drive dormancy through TGFβ2	Nobre2021	✓
2022	NR2F1 agonist development	Khalil2022	✓
2022	Single-cell analysis reveals dormant MRD	Ren2022	✓

## Sheet: Common Mechanisms
Mechanism	Breast Cancer	Glioma	Colorectal Cancer
p38-ERK signaling balance	✓	✓	✓
Autophagy-dependent survival	✓	✓	✓
Cancer stem cell quiescence	✓	✓	✓
Microenvironment regulation	✓	✓	✓
Epigenetic reprogramming	✓	✓	✓

## Sheet: Type-Specific Features
Feature	Breast Cancer	Glioma	Colorectal Cancer
Primary dormancy site	Bone marrow	Primary site	Liver
Typical dormancy duration	5-20+ years	Months-years	2-5 years
Specific regulatory factors	NR2F1, TGFβ2	GPD1, HIF	FBX8, COL17A1
Diapause-like state	Less described	Less described	Clearly demonstrated
Clinical trial progress	PALAVY, etc.	Limited	Limited

## Sheet: Notes
Source (Markdown) content
# Context Understanding - Cancer Cell Quiescence This document records the conceptual understanding of cancer cell quiescence (G0 phase), with each statement supported by literature. ## Core Concept Definitions ### Quiescence - **Definition**: A reversible G0 phase cell cycle arrest state where cells stop proliferating but maintain viability and can re-enter the cell cycle under appropriate condi…
