# Supplementary material for: Computational Approaches to Cancer Cell Dormancy: From Detection to Dynamic Modelling
Source: Biomolecules. 2026 Apr 24;16(5):633. doi: 10.3390/biom16050633 (PMC13204251; doi:10.3390/biom16050633)
Supplement: Supplementary file 1 [file biomolecules-16-00633-s001.zip › SupplementaryTables/TableS5.xlsx]

## Sheet: Sheet1
Gene Name	Full Name	Function in Quiescence (green = supported, red = unsupported	Supporting Papers (green = support, yellow = discussed but not supported directly with evidence, red = unsupported - AI error, blue = supported but not on topic, purple = manual addition)	Experimental Evidence	Sheet	Function in BC Dormancy	Cancer Subtype	Function in Glioma Dormancy	Tumor Grade	Function in CRC Dormancy	Metastatic Site	Function	Cancer Type	In_Belis_List
GAS6	Growth Arrest-Specific 6	AXL ligand; participates in dormancy regulation in bone marrow microenvironment	Multiple studies	Osteoblast-secreted GAS6 induces prostate cancer cell dormancy	signalling_pathway_molecules									TRUE
AXL	AXL Receptor Tyrosine Kinase	TAM receptor family member; regulates dormancy through GAS6 binding; induced in osteoblast co-culture	Multiple studies	AXL knockdown promotes cancer cell proliferation in the presence of osteoblasts	signalling_pathway_molecules									TRUE
CXCL12/SDF-1	C-X-C Motif Chemokine Ligand 12	Bone marrow homing signal; recruits CXCR4+ cancer cells to bone marrow microenvironment	Multiple studies	Mediates cancer cell homing and anchoring to bone marrow	signalling_pathway_molecules									FALSE
CXCR4	C-X-C Motif Chemokine Receptor 4	CXCL12 receptor; mediates cancer cell bone marrow homing and anchoring in perivascular regions	Multiple studies	CXCR4+ cancer cells preferentially metastasize to organs with high CXCL12 expression	signalling_pathway_molecules									FALSE
p21WAF1/CIP1	Cyclin Dependent Kinase Inhibitor 1A (CDKN1A)	p53 downstream target; inhibits CDK activity; mediates DNA damage-induced cell cycle arrest	Multiple studies	Activated by p53; cooperates with p27 to maintain quiescence	cell_cycle_regulators									FALSE
p15INK4b	Cyclin Dependent Kinase Inhibitor 2B (CDKN2B)	CDK4/6 inhibitor; induced by TGFβ/Smad pathway	Multiple studies	TGFβ signaling downstream effector	cell_cycle_regulators									FALSE
Cyclin D1	Cyclin D1 (CCND1)	Key G1 phase cyclin; downregulated in quiescence	Multiple studies	Nuclear Cyclin D1 decreases during dormancy	cell_cycle_regulators									FALSE
H3K9me3	Histone H3 Lysine 9 Trimethylation	Heterochromatin mark; increased in dormant/resistant cells	Multiple studies	Cooperates with H3K27me3 to maintain repressive chromatin state	epigenetic_regulators									FALSE
EZH2	Enhancer of Zeste Homolog 2	PRC2 catalytic subunit; catalyzes H3K27me3; participates in quiescence and stemness maintenance	Multiple studies	EZH2 inhibition reduces dormant DTC numbers	epigenetic_regulators									FALSE
Ki67	Marker of Proliferation Ki-67 (MKI67)	Proliferation marker; low Ki67 expression in dormant cells	Multiple studies	Ki67-/p27+ is phenotypic marker of dormant DTCs	surface_markers_receptors									FALSE
ULK1	Unc-51 Like Autophagy Activating Kinase 1	Autophagy initiation kinase	Multiple studies	Targeting ULK1 combined with chemotherapy reduces dormant cell regeneration	autophagy_related_factors									FALSE
ATF6α	Activating Transcription Factor 6 Alpha	UPR effector; promotes dormant cell survival; activates Rheb and mTOR signaling	Multiple studies	ATF6α knockdown extends survival in dormant squamous carcinoma mouse model	ER_stress_and_UPR_Factors									TRUE
GRP78/BiP	Glucose-Regulated Protein 78 (HSPA5)	ER chaperone protein; master regulator of UPR	Multiple studies	Upregulated in dormant cells; promotes survival	ER_stress_and_UPR_Factors									FALSE
PERK	PRKR-Like Endoplasmic Reticulum Kinase (EIF2AK3)	UPR sensor; regulates translational inhibition	Multiple studies	Participates in dormant cell stress adaptation	ER_stress_and_UPR_Factors									FALSE
VEGF	Vascular Endothelial Growth Factor	Pro-angiogenic factor; activity regulated by TSP-1	Multiple studies	TSP-1 regulates VEGF bioavailability	angiogenesis_regulators									FALSE
BGN (Biglycan)			Multiple studies		breast_specific	Highly expressed in dormant breast cancer; activates ERK2/NF-κB	All subtypes							FALSE
CD133			Multiple studies		glioma_specific			Stem cell marker; HIF-2α highly expressed in CD133+ GSCs	GBM					FALSE
DKK1			Multiple studies		glioma_specific			WNT inhibitor; induces slow-cycling state	Brain mets					FALSE
ULBP			Multiple studies		glioma_specific			Downregulation helps evade NK cell clearance	Brain mets					FALSE
NR2F1	Nuclear Receptor Subfamily 2 Group F Member 1 (COUP-TF1)	Key dormancy-inducing transcription factor; drives quiescence program through SOX9 and RARβ activation; induces p27 and p16 expression leading to G0/G1 arrest; induces global chromatin repression and NANOG expression	Sosa2015, Borgen2018, Khalil2022, Adam2009	Overexpression induces dormancy phenotype; knockdown leads to DTC proliferation; NR2F1 agonist inhibits metastasis	transcription_factors									TRUE
DEC2/SHARP1	Differentiated Embryo Chondrocyte 2 (BHLHE41)	p38-regulated transcription factor; induces cell cycle arrest and dormancy; inhibits HIF-1α and HIF-2α; regulates EMT	Adam2009, Sosa2014, Ren2022	Overexpression induces salivary adenoid cystic carcinoma dormancy; knockdown leads to dormant cell proliferation	transcription_factors									FALSE
p53	Tumor Protein p53	Tumor suppressor; induces G0/G1 arrest through p21 and APC/C activation; activated by p38; cooperates with DREAM pathway to regulate cell cycle genes	AguirreGhiso2003, Adam2009, Sosa2014	p53 activation leads to cell cycle arrest; cooperates with p38 to induce dormancy	transcription_factors									FALSE
SOX9	SRY-Box Transcription Factor 9	NR2F1 downstream effector; participates in CDK inhibitor expression regulation	Sosa2015, Adam2009	Activated by NR2F1; cooperatively induces quiescence program	transcription_factors									TRUE
FOXO3a	Forkhead Box O3	Cooperates with TGFβ signaling; enhances CKI expression	Sosa2014	Regulates p21 and p27 transcription	transcription_factors									FALSE
NANOG	Nanog Homeobox	Pluripotency gene; induced by NR2F1; participates in DTC dormancy and survival in bone marrow	Sosa2015	Upregulated in dormant DTCs	transcription_factors									TRUE
p38 MAPK	p38 Mitogen-Activated Protein Kinase (MAPK14)	Dormancy-inducing signal; high p38/low ERK ratio promotes dormancy; activates downstream transcription factors p53, NR2F1, DEC2	AguirreGhiso2001, AguirreGhiso2003, Bragado2013, Adam2009	Pharmacological or genetic activation of p38 induces dormancy; p38 inhibition promotes dormant cell awakening	signalling_pathway_molecules									TRUE
ERK1/2	Extracellular Signal-Regulated Kinase 1/2 (MAPK3/1)	Proliferation signal; high ERK/low p38 ratio promotes tumor growth; negatively regulated by p38	AguirreGhiso2001, AguirreGhiso2003	ERK inhibition induces dormancy; ERK activation promotes proliferation	signalling_pathway_molecules									TRUE
TGFβ2	Transforming Growth Factor Beta 2	Key dormancy-inducing factor in bone marrow microenvironment; induces dormancy through TGFβ-RIII and p38 signaling	Bragado2013, Nobre2021	Bone marrow MSC-secreted TGFβ2 induces DTC dormancy; conditional TGFβ2 knockout leads to dormant DTC awakening	signalling_pathway_molecules									FALSE
TGFβ1	Transforming Growth Factor Beta 1	Secreted by neovascular sprouts; promotes dormant cell awakening	Ghajar2013	Endothelial tip cells secrete TGFβ1 to accelerate micrometastasis growth	signalling_pathway_molecules									FALSE
BMP7	Bone Morphogenetic Protein 7	Secreted by bone stromal cells; induces reversible senescence/dormancy through BMPR2-p38-p21-NDRG1 axis	Kobayashi2011 (but talks about inducing senescence in CSCs), Nobre2021	BMP7 treatment inhibits cancer cell growth in bone; growth resumes after BMP7 withdrawal	signalling_pathway_molecules									TRUE
p27Kip1	Cyclin Dependent Kinase Inhibitor 1B (CDKN1B)	Key CKI; inhibits CDK1/2/4/6 complexes; mediates G0/G1 arrest; core executor of quiescence	Toyoshima1994, Sosa2015, Kobayashi2011, Ren2022	High p27 expression is a hallmark of dormant DTCs; induced by NR2F1, TGFβ, BMP7 pathways	cell_cycle_regulators									FALSE
p16INK4a	Cyclin Dependent Kinase Inhibitor 2A (CDKN2A)	CDK4/6 inhibitor; induced by NR2F1; participates in irreversible cell cycle arrest	Sosa2015	Upregulated in dormant DTCs	cell_cycle_regulators									FALSE
TSP-1	Thrombospondin-1	Tumor suppressor secreted by stable vascular endothelium; induces and maintains dormancy; inhibits angiogenesis	Ghajar2013	Stable microvasculature constitutes dormancy niche; TSP-1 loss increases tumor burden	microenvironment									FALSE
Periostin	Periostin (POSTN)	Pro-awakening factor secreted by endothelial tip cells	Ghajar2013	Produced by neovascular sprouts; promotes micrometastasis growth	microenvironment									FALSE
Collagen III	Type III Collagen (COL3A1)	Tumor-derived ECM component; forms dormancy-inducing microenvironment	DiMartino2022	Type III collagen-enriched ECM inhibits tumor cell proliferation	microenvironment									FALSE
Fibronectin	Fibronectin 1 (FN1)	ECM component; affects ERK/p38 ratio through α5β1 integrin	AguirreGhiso2001	Participates in uPAR-mediated proliferation signaling	microenvironment									FALSE
H3K27me3	Histone H3 Lysine 27 Trimethylation	Repressive histone modification; increased in dormant cells; silences proliferation and differentiation genes	Sosa2014, Multiple reviews (There is some scattered evidence but I could not find direct links to dormancy)	Dormant cell chromatin shows global repressive state	epigenetic_regulators									FALSE
DNMT	DNA Methyltransferases	DNA methylation enzymes; regulate gene promoter methylation	Sosa2015	5-Aza-C combined with retinoic acid can induce dormancy program	epigenetic_regulators									FALSE
uPAR	Urokinase Plasminogen Activator Receptor (PLAUR)	High expression promotes ERK activation and proliferation; low expression associated with dormancy	AguirreGhiso2001	uPAR expression level affects ERK/p38 ratio	surface_markers_receptors									TRUE
TGFβ-RIII	TGF-beta Receptor Type III (TGFBR3)	TGFβ2 receptor; mediates dormancy signaling	Bragado2013	TGFβ2 induces dormancy through TGFβ-RIII	surface_markers_receptors									FALSE
BMPR2	BMP Receptor Type 2	BMP7 receptor; expression level negatively correlates with recurrence and bone metastasis	Kobayashi2011	BMPR2 expression is required for BMP7-induced dormancy	surface_markers_receptors									FALSE
α5β1 integrin	Integrin Alpha 5 Beta 1	Binds fibronectin; affects ERK activation	AguirreGhiso2001	Participates in uPAR-fibronectin-mediated proliferation signaling	surface_markers_receptors									FALSE
ATG5	Autophagy Related 5	Essential for autophagosome formation; upregulated in dormant cells - this is true but it was not directly studied here it is just an autophagy related gene, the only link to dormancy is that when autophagy is inhibited there is decreased cell survival and metastatic burden in mouse, human 3D in vitro and in vivo preclinical models	Vera-Ramirez2018 (in a figure but not directly discussed)	ATG5 knockdown inhibits breast cancer recurrence	autophagy_related_factors									FALSE
ATG7	Autophagy Related 7	Essential for autophagosome formation; upregulated in dormant cells	Vera-Ramirez2018	ATG7 knockdown inhibits dormant cell survival	autophagy_related_factors									FALSE
BECN1	Beclin 1	Autophagy initiation factor; Becn1 haploinsufficiency inhibits tumor recurrence - Incorrect, paper states that BECN1 expression knockdown did not afect the average metastitc burdern in vivo indicating that autophagy is occuring via ATG7 via a non-canonical pathway independent of BECN1.	Vera-Ramirez2018	Autophagy is essential for dormant cell survival	autophagy_related_factors									FALSE
LC3B	Microtubule Associated Protein 1 Light Chain 3 Beta (MAP1LC3B)	Autophagosome marker; LC3-II upregulated in dormant cells This is true but this is not a dormancy marker, LC3 is a marker of autophagosomes!!	Vera-Ramirez2018	LC3 conversion indicates autophagy activation in dormant cells	autophagy_related_factors									FALSE
eIF2α	Eukaryotic Translation Initiation Factor 2 Alpha	Inhibited by p38; leads to reduced protein synthesis. p-eIF2α increases alongside a dormancy-like stress-survival phenotype, consistent with ER stress signalling being active in those conditions. Stress activated p38 signalling promotes PERK activation, which phosphorylates eIF2α. Phosphorylated eIF2α inhibits eIF2B, reducing global translation initiation while promoting selective stress response…	AguirreGhiso2003, Bambang2009 ( This paper does provide some support but its quite week, only shows association and plausibility)	p38 reduces protein synthesis in dormant cells through eIF2α inhibition	ER_stress_and_UPR_Factors									FALSE
Angiostatin	Plasminogen Fragment (Kringles 1-4)	Endogenous angiogenesis inhibitor; induces and maintains tumor dormancy (Correct but is talking about tumour mass dormancy not cellular )	OReilly1994, OReilly1996, Holmgren1995	Systemic administration blocks neovascularization and growth of metastases	angiogenesis_regulators									FALSE
Endostatin	Collagen XVIII C-terminal Fragment	Endogenous angiogenesis inhibitor; inhibits endothelial cell proliferation (Correct but is talking about tumour mass dormancy not cellular )	OReilly1997	Induces regression of large tumors to microscopic dormant state	angiogenesis_regulators									FALSE
NDRG1	N-Myc Downstream Regulated 1	Metastasis suppressor gene; induced by BMP7-p38 pathway	Kobayashi2011	Upregulated in BMP7-induced dormant cells	other									TRUE
RARβ	Retinoic Acid Receptor Beta	NR2F1 downstream effector; participates in quiescence program	Sosa2015	Activated by NR2F1; cooperatively induces dormancy	other									TRUE
Notch	Notch Signaling Pathway	Jagged-1/Notch pathway associated with dormant MRD. Notch2 signalling maintains breast cancer cells in a dormant, quiescent state by mediating their interaction with Jagged1-expressing endosteal niche cells and enforcing HSC-like behaviour. Disruption of Notch2 signalling releases these cells from niche control, leading to their mobilisation from bone and subsequent metastatic outgrowth at distan…	Ren2022, Capulli2019	Notch pathway inhibition may reduce disease recurrence	other									FALSE
CDH1/E-cadherin			Aouad2022		breast_specific	Low expression associated with ER+ breast cancer dormancy; forced E-cadherin expression overcomes ER+ breast cancer dormancy	ER+							FALSE
ZEB1/ZEB2			Aouad2022		breast_specific	EMT transcription factors; high expression promotes dormancy	ER+							FALSE
EpCAM			Lawson2015		breast_specific	EpCAM-negative CTCs have stem cell and quiescent properties (Model got confused with specific experimental markers used in the experiment with actual markers of dormancy)	All subtypes							FALSE
CD44+/CD24-			Sharma2019 - poster presentation !!		breast_specific	Mesenchymal breast cancer stem cell marker; associated with quiescence - not sufficient evidence	All subtypes							FALSE
GPD1			Rusu2019		glioma_specific			Specifically marks dormant GSCs; associated with oxidation reduction and increased lipid metabolism	GBM					FALSE
HIF-1α/HIF-2α			Calabrese2016 - wrong citation - Ishi et al 2016 (wierdly article name was correct, calabrese was not a listed author either)		glioma_specific			Hypoxia-induced quiescence regulation. A small subpopulation of HIF-1α+ quiescent stem-like tumor cells was found in glioblastomas but not in lower-grade astrocytomas. These cells were concentrated in the zone between large ischemic necroses and blood vessels and were closer to the necrotic tissues than to the blood vessels, which suggested that a moderately hypoxic microenvironment is their nich…	GBM					FALSE
SOX2/SOX9 (SOX9 not mentioned in paper!)			Chen2022 - Xie et al (wrong author again, but everything else was correct)		glioma_specific			Maintains stem cell identity of dormant cells	GBM					FALSE
FBX8			Ohta2020 (interesting but the support is a bit weak)		crc_specific					FBX8 promotes metastatic dormancy in colorectal cancer by ubiquitinating and degrading HIF-1α, CDK4 and C-Myc, thereby suppressing angiogenesis, cell cycle progression and proliferation while maintaining stem-like features. High FBX8 expression is associated with delayed metastatic outgrowth and improved prognosis in CRC liver metastasis.	Liver			FALSE
LGR5			Shimokawa2017		crc_specific					Cancer stem cell marker; LGR5+ cells drive recurrence correct but off topic,	Primary/Liver			FALSE
COL17A1			delaFuenteHernandez2022 actually Ohta et al 2022 - delaFuenteHernandez is not mentioned at all		crc_specific					Cell-matrix adhesion molecule; maintains dormancy state	Liver			FALSE
SMC4			Weng2023		crc_specific					Attenuation induces diapause-like state	Primary			FALSE
p27			delaFuenteHernandez2022		crc_specific					LGR5+p27+ marks dormant CSCs - AI error, wrong topic and has confused the markers used by the authors with an actual proven biomarker	Primary/Liver			TRUE
Myc (downregulated)			Rehman2021		diapause_like_state_markers							Downregulation is characteristic of entering DTP state. More specifically inhibition of Myci n mouse ESCs in itro resembled diapause in blastocysts in vivo, not necessarily strong evidence for a biomarker.	CRC, Multiple	FALSE
mTOR (inhibited)			Rehman2021		diapause_like_state_markers							Inhibition participates in dormancy induction more associated with a slow cycling state	CRC, Multiple	FALSE
Glycolytic enzymes (upregulated)			Weng2023		diapause_like_state_markers							High glycolytic activity; increased lactate production (specifically three of the five investment phase glucolytic enzymes)	CRC	FALSE
Histone lactylation			Weng2023		diapause_like_state_markers							Epigenetic modification; upregulates ABC transporters	CRC	FALSE
Autophagy markers (ATG genes)			Rehman2021, Vera-Ramirez2018		diapause_like_state_markers							Autophagy activation participates in DTP maintenance	Multiple	FALSE
