# Supplementary material for: Computational Approaches to Cancer Cell Dormancy: From Detection to Dynamic Modelling
Source: Biomolecules. 2026 Apr 24;16(5):633. doi: 10.3390/biom16050633 (PMC13204251; doi:10.3390/biom16050633)
Supplement: Supplementary file 1 [file biomolecules-16-00633-s001.zip › SupplementaryTables/TableS4.xlsx]

## Sheet: Sheet1
Dormancy Marker	Gene Symbol	Type	Function / Role	Upregulated/ Downregulated	Notes	Cancer Type(s)	Evidence Level	Key References
p27	CDKN1B	CDK inhibitor	Induces G0/G1 arrest by inhibiting cyclin-CDK complexes	Upregulated	Stabilized via DYRK1A phosphorylation, promoted by p38/NR2F1 axis	Several	Strong, Many Papers	Recasens & Muñoz, 2019
p21	CDKN1A	CDK inhibitor	Mediates reversible cell-cycle arrest downstream of p38 MAPK	Upregulated	Acts with p27; induced by p38 MAPK	Several	Strong, Many Papers	Recasens & Muñoz, 2019
DYRK1A	DYRK1A	Dual-specificity kinase	Phosphorylates Cyclin D and p27 (CDKN1B); promotes DREAM complex assembly to induce quiescence	Upregulated	Target for anti-cancer treatment strategies; inhibition reactivates dormant cells	Several (ex: ovarian, GISTS)	Strong, Many Papers	Boni et al. 2020 Recasens & Muñoz, 2019
DYRK1B	DYRK1B	Dual-specificity kinase	Maintains quiescent viability by lowering ROS and blocking G0→G1/S transition	Upregulated	DYRK1B inhibition reactivates dormant cells, increasing drug sensitivity	Several (ex: Ovarian, Pancreatic)	Strong, Many Papers	Boni et al. 2020 , Recasens & Muñoz, 2019
NR2F1	NR2F1	Nuclear receptor / TF	Controls tumour cell dormancy via SOX9- and RARβ-driven quiescence programmes	Upregulated	Retinoic acid–induced	Several (ex: Breast, Head & Neck)	Strong, Many Papers	Sosa et al. 2015, Recasens & Muñoz, 2019
DEC2/BHLHB3	BHLHE41	Transcription factor	Regulates the circadian rhythm; Can cause cell cycle arrest	Upregulated	It can facilitate immune evasion; associated with hypoxia	Several (ex: Pancreatic, SACC, Head & Neck)	Moderate, Some Papers	Yang et al. 2021, Harris et al. 2024 (immune evasion)
p38 MAPK	MAPK14	Stress-activated Ser/Thr Kinase	Mediates stress-induced dormancy; high p38 / low ERK activity enforces G0–G1 arrest, promotes survival under stress via p53, p27, and UPR pathways.	Upregulated	p38 activity (not total MAPK14) marks dormancy	Several (ex: Breast, Head & Neck)	Strong, Many Papers	Joseph et al. 2025, Recasens & Muñoz, 2019
ERK1/2	MAPK3/MAPK1	Ser/Thr kinase (MAPK family)	Promotes proliferation; low ERK activity is required to enter or maintain dormancy.	Downregulated	The ERK/p38 ratio determines proliferative vs dormant state (ERK↓ / p38↑ → dormancy)	Several	Strong, Many Papers	Recasens & Muñoz, 2019
uPAR	PLAUR	Cell-surface glycoprotein	Controls FAK/Src–ERK signaling; its downregulation activates p38 MAPK and dormancy	Downregulated	uPAR downregulation triggers dormancy via reduced ERK and increased p38 activity; restoring uPAR reawakens proliferation	Several (ex: Breast, Carcinomas)	Strong, Many Papers	Aguirre-Ghiso et al. 1999, Recasens & Muñoz, 2019
FAK / SRC	PTK2 / SRC	Cytoplasmic tyrosine kinases	Integrate integrin, uPAR, and ECM signals to activate ERK and promote proliferation.	Downregulated	Reduced FAK–SRC signaling leads to ERK↓ / p38↑, Dormancy linked to loss of adhesion signaling via FAK/SRC	Several (ex: Breast, Head & Neck)	Strong, Many Papers	Park & Nam 2020, Recasens & Muñoz, 2019
GAS6	GAS6	Secreted ligand	Activates TAM receptors (Axl/Mer/Tyro3) to induce G0 arrest	Upregulated	GAS6–AXL axis is a key niche-induced dormancy signal, Osteoblast-derived	Several (ex: Prostate, Breast, Leukemia)	Strong, Many Papers	Taichman et al. 2013
TGF-β2	TGFB2	Secreted cytokine / growth factor	Activates TGFβR/p38 MAPK signaling to induce dormancy	Upregulated	TGF-β2 signaling → p38↑ / ERK↓ balance = dormancy ; Present in bone marrow niche	Several (ex: Head & Neck, Prostate, Breast)	Strong, Many Papers	Bragado et al. 2013
BMP4	BMP4	Cytokine (TGF-β family)	Induces dormancy and differentiation via activation of SMAD1/5/8 signaling	Upregulated	Expressed in lung tissue, maintains dormancy of disseminated mammary carcinoma cells.	Several (ex: Breast, Prostate, Lung)	Moderate, Some Papers	Sosa et al. 2014
BMP7	BMP7	Cytokine (TGF-β family)	Activates signaling pathways including p38, p21, and NDRG1	Upregulated	Primarily from bone stromal cells, induces dormancy of prostate cancer cells in bone marrow	Several (ex: Prostate, Breast)	Moderate, Some Papers	Kobayashi et al. 2011
NDRG1	NDRG1	Metastasis suppressor/stress response	Mediates BMP7–p38–p21 signaling to induce reversible dormancy	Upregulated	Links BMP7 signaling to dormancy via p38	Strongest evidence in Prostate	Moderate, Some Papers	Kobayashi et al. 2011
β1-Integrin	ITGB1	Adhesion receptor	Activates ERK signaling; loss triggers dormancy	Downregulated	Low ITGB1 → low FAK/SRC/ERK → dormancy; A central component of the adhesion-dependent dormancy switch.	Several (ex: Head & Neck, Prostate, Breast)	Strong, Many Papers	Barkan & Chambers, 2011
SOX9	SOX9	Transcription factor	Mediates quiescence program (downstream of NR2F1) and supports latent/dormant cancer cell survival	Upregulated	Not a fully accepted marker, Marks latent cancer cells	Several (ex: Head & Neck, Prostate, Breast)	Moderate, Some Papers	Sosa et al. 2015
RARβ	RARB	Nuclear receptor	Mediates retinoic acid–induced dormancy; expression increased by NR2F1	Upregulated	Often works with NR2F1 and SOX9	Several (ex: Head & Neck, Prostate, Breast)	Moderate, Some Papers	Sosa et al. 2015
NANOG	NANOG	Transcription factor	Drives FAO to produce acetyl-CoA and upregulate p21/p27 to maintain dormancy	Upregulated	Knockdown reverses dormancy, overexpression pushes into dormancy	Several (ex: Breast, Prostate)	Moderate, Some Papers	Zhang et al. 2022
p15^INK4b	CDKN2B	Cyclin-dependent kinase inhibitor	Inhibits CDK4/CDK6 → blocks G1 → S cell cycle progression	Upregulated	Appears in dormancy-associated gene signatures bubt needs causal demonstration	Several (ex: Colorectal)	Moderate/Limited	Park et al. 2023
TGFBR3	TGFBR3	TGF-β co-receptor	Required for dormant state signaling (via p38)	Upregulated	More of a functional cofactor needed for TGF-β2 signaling than a standalone “marker”	Strongest evidence in Prostate	Moderate, Some Papers	Yumoto et al. 2016
(?) KDM5A	KDM5A/JARID1A	Histone lysine demethylase	Epigenetic regulator of quiescence/dormancy	Upregulated	Context-dependent, Not clearly established as dormancy markers	Several (ex: Melanoma, Breast, Lung)	Strong, Many Papers	Sharma et al. 2010
(?) KDM5B	KDM5B/JARID1B	Histone lysine demethylase	Marks and maintains slow-cycling, drug-tolerant, and dormant cell populations	Upregulated	Context-dependent, Not clearly established as dormancy markers	Several (ex: Melanoma, Breast, Prostate)	Strong, Many Papers	Roesch et al. 2010
(?) KDM6A	KDM6A/UTX	Histone lysine demethylase	Epigenetic activator that supports quiescence and differentiation; cooperates with KDM6B and TGF-β/SMAD signaling	Upregulated	No direct evidence, regulator not marker; Gender-specific effects	Several (ex: Bladder, Breast)	Moderate, Some Papers	Recasens & Muñoz, 2019
(?) KDM6B	KDM6B/JMJD3	Histone lysine demethylase	Linked with adaptive chromatin remodeling and DTP survival	Upregulated	Not a clear marker (context-dependent) ; KDM6B promotes stress-induced dormancy	Several (ex: Ovarian, Breast, Prostate)	Moderate, Some Papers	Recasens & Muñoz, 2019
(?) KDM3B / KDM2B / KDM7A	KDM3B / KDM2B / KDM7A	Histone demethylases	Epigenetic modifiers elevated in persister cells	Upregulated	Acts as a functional dormancy regulator, not a classical marker	Several (ex: Lung, Breast)	Moderate/Limited	Recasens & Muñoz, 2019
